# Supplementary material for: Modulation of Endothelial Inflammatory Signature by an Imidazo-Pyrazolyl Urea Derivative in a Dynamic In Vitro Model of Hypertension
Source: Pharmaceuticals (Basel). 2026 Jun 28;19(7):1003. doi: 10.3390/ph19071003 (PMC13416312; doi:10.3390/ph19071003)
Supplement: Supplementary file 1 [file pharmaceuticals-19-01003-s001.zip]

Archive with 1 entries (1 files):
- pharmaceuticals-4290651-supplementary - Copy.pdf
